# Supplementary material for: Human brain harbors single nucleotide somatic variations in functionally relevant genes possibly mediated by oxidative stress
Source: F1000Res. 2017 Jan 12;5:2520. Originally published 2016 Oct 14. [Version 3] doi: 10.12688/f1000research.9495.3 (PMC5265704; doi:10.12688/f1000research.9495.3)
Supplement: Raw data for ‘human brain harbors single nucleotide somatic variations in functionally relevant genes possibly mediated by oxidative stress’ — README.txt contains a description of the files. [file f1000research-5-11473-s0000.tgz]

Archive with 1 entries (1 files):
- 4e153364-b043-48a8-894c-ff50ba28840e_Dataset_1.zip
